# Supplementary material for: Effects of the Energy-Adjusted Dietary Inflammation Index During Pregnancy on Prenatal Depression: The Mediating Effect of Sleep Quality
Source: Nutrients. 2025 Mar 29;17(7):1197. doi: 10.3390/nu17071197 (PMC11990411; doi:10.3390/nu17071197)
Supplement: Supplementary file 1 [file nutrients-17-01197-s001.zip]

Archive with 1 entries (1 files):
- nutrients-3550155-supplementary.pdf
